# Supplementary material for: A study of the genus Paraputo Laing, 1929 of China, with description of two new species (Hemiptera, Sternorrhyncha, Coccomorpha)
Source: Zookeys. 2017 Oct 18;(709):57–70. doi: 10.3897/zookeys.709.15161 (PMC5674166; doi:10.3897/zookeys.709.15161)
Supplement: XML Treatment for Paraputo [file zookeys.709.15161-treatment1.xml]

<!DOCTYPE tp:taxon-treatment
  PUBLIC "-//TaxonX//DTD Taxonomic Treatment Publishing DTD v0 20100105//EN" "tax-treatment-NSO.dtd">
<tp:taxon-treatment xmlns:tp="http://www.plazi.org/taxpub"><tp:treatment-meta><kwd-group><label>Taxon classification</label><kwd><named-content xmlns:xlink="http://www.w3.org/1999/xlink" content-type="kingdom">Animalia</named-content></kwd><kwd><named-content xmlns:xlink="http://www.w3.org/1999/xlink" content-type="order">Hemiptera</named-content></kwd><kwd><named-content xmlns:xlink="http://www.w3.org/1999/xlink" content-type="family">Pseudococcidae</named-content></kwd></kwd-group><mixed-citation publication-type="journal"><person-group><name><surname>Zhang</surname><given-names>Jiang-Tao</given-names></name><name><surname>Wu</surname><given-names>San-An</given-names></name></person-group><article-title>A study of the genus <italic><tp:taxon-name><tp:taxon-name-part taxon-name-part-type="genus" reg="Paraputo">Paraputo</tp:taxon-name-part></tp:taxon-name></italic> Laing, 1929 of China, with description of two new species (<tp:taxon-name><tp:taxon-name-part taxon-name-part-type="order">Hemiptera</tp:taxon-name-part></tp:taxon-name>, <tp:taxon-name><tp:taxon-name-part taxon-name-part-type="suborder">Sternorrhyncha</tp:taxon-name-part></tp:taxon-name>, <tp:taxon-name><tp:taxon-name-part taxon-name-part-type="above-genus">Coccomorpha</tp:taxon-name-part></tp:taxon-name>)</article-title><source>Zookeys</source><day>18</day><month>10</month><year>2017</year><volume>2017</volume><issue>709</issue><fpage>57</fpage><lpage>70</lpage><pub-id pub-id-type="doi">10.3897/zookeys.709.15161</pub-id></mixed-citation></tp:treatment-meta><tp:nomenclature><label>Genus</label><tp:taxon-name>
            <tp:taxon-name-part taxon-name-part-type="genus" reg="Paraputo">Paraputo</tp:taxon-name-part>
          </tp:taxon-name><tp:taxon-authority>Laing, 1929</tp:taxon-authority><tp:nomenclature-citation-list><tp:nomenclature-citation><tp:taxon-name>
                <tp:taxon-name-part taxon-name-part-type="genus" reg="Paraputo">Paraputo</tp:taxon-name-part>
              </tp:taxon-name><comment>Laing, 1929: 473; <xref ref-type="bibr" rid="B8">Ferris 1955</xref>: 5; <xref ref-type="bibr" rid="B21">Williams 1958</xref>: 217, 1960: 419, <xref ref-type="bibr" rid="B22">2004</xref>: 484, <xref ref-type="bibr" rid="B23">2005</xref>: 3343; <xref ref-type="bibr" rid="B16">Morrison and Morrison 1966</xref>: 146; <xref ref-type="bibr" rid="B11">Matile-Ferrero 1978</xref>: 39; <xref ref-type="bibr" rid="B25">Williams and Watson 1988</xref>: 151; <xref ref-type="bibr" rid="B17">Tang 1992</xref>: 304; <xref ref-type="bibr" rid="B1">Ben-Dov 1994</xref>: 282; <xref ref-type="bibr" rid="B6">Danzig and Gavrilov-Zimin 2015</xref>: 27. Type species <tp:taxon-name><tp:taxon-name-part taxon-name-part-type="genus" reg="Paraputo">Paraputo</tp:taxon-name-part> <tp:taxon-name-part taxon-name-part-type="species" reg="ritchiei">ritchiei</tp:taxon-name-part></tp:taxon-name> Laing, 1929, by original designation and monotypy (= <tp:taxon-name><tp:taxon-name-part taxon-name-part-type="genus" reg="Ripersia">Ripersia</tp:taxon-name-part> <tp:taxon-name-part taxon-name-part-type="species" reg="anomala">anomala</tp:taxon-name-part></tp:taxon-name> Newstead, 1908).</comment></tp:nomenclature-citation><tp:nomenclature-citation><tp:taxon-name>
                <tp:taxon-name-part taxon-name-part-type="genus" reg="Cataenococcus">Cataenococcus</tp:taxon-name-part>
              </tp:taxon-name><comment>Ferris, 1955: 3; Williams 1960: 419; <xref ref-type="bibr" rid="B24">Williams and Granara de Willink 1992</xref>: 73; <xref ref-type="bibr" rid="B1">Ben-Dov 1994</xref>. Type species <tp:taxon-name><tp:taxon-name-part taxon-name-part-type="genus" reg="Dactylopius">Dactylopius</tp:taxon-name-part> <tp:taxon-name-part taxon-name-part-type="species" reg="olivaceus">olivaceus</tp:taxon-name-part></tp:taxon-name> Cockerell, by original designation. Synonymised by <xref ref-type="bibr" rid="B17">Tang 1992</xref>: 304.</comment></tp:nomenclature-citation><tp:nomenclature-citation><tp:taxon-name>
                <tp:taxon-name-part taxon-name-part-type="genus" reg="Lachnodiopsis">Lachnodiopsis</tp:taxon-name-part>
              </tp:taxon-name><comment>Borchsenius, 1960: 923; <xref ref-type="bibr" rid="B17">Tang 1992</xref>: 297; <xref ref-type="bibr" rid="B20">Wang 2001</xref>: 118; <xref ref-type="bibr" rid="B22">Williams 2004</xref>: 485. Type species <tp:taxon-name><tp:taxon-name-part taxon-name-part-type="genus" reg="Lachnodiopsis">Lachnodiopsis</tp:taxon-name-part> <tp:taxon-name-part taxon-name-part-type="species" reg="szemaoensis">szemaoensis</tp:taxon-name-part></tp:taxon-name> Borchsenius, by original designation. Synonymised by <xref ref-type="bibr" rid="B22">Williams 2004</xref>: 484.</comment></tp:nomenclature-citation></tp:nomenclature-citation-list></tp:nomenclature><tp:treatment-sec sec-type="diagnosis" id="SECID0E6EAE"><title>Diagnosis.</title><p>Body of adult female broadly oval to rotund. Antennae 6 to 8 segmented. Legs well developed, stout, tibia + tarsus usually shorter than trochanter + femur; translucent pores normally present on hind coxae; claw stout, without a denticle. Anal ring generally situated at least its own length from apex of abdomen, bearing 6 or multiple setae. Circulus present or absent. Cerarii numbering 5–18 pairs; cerarii on posterior abdominal segments (including anal lobe cerarii) usually each containing multiple conical setae; sometimes intermediate cerarii or intermediate conical setae present. Ostioles well developed, with inner edges of lips sclerotized. Multilocular disc pores present, rarely absent. Oral collar tubular ducts present, usually across medial area and sometimes in marginal groups. Anal lobes ventrally membranous or with various degrees of sclerotization, never with an anal lobe bar. Dorsal setae usually minute and stiff, ventral surface usually with normal flagellate setae (adapted from <xref ref-type="bibr" rid="B22">Williams 2004</xref>).</p><!--PageBreak--></tp:treatment-sec><ref-list><ref id="B8"><mixed-citation xmlns:xlink="http://www.w3.org/1999/xlink" xlink:type="simple">
          <person-group><name name-style="western"><surname>Ferris</surname><given-names>GF</given-names></name></person-group> (<year>1955</year>) <article-title>On some genera of the <tp:taxon-name><tp:taxon-name-part taxon-name-part-type="family">Pseudococcidae</tp:taxon-name-part></tp:taxon-name> (<tp:taxon-name><tp:taxon-name-part taxon-name-part-type="suborder">Homoptera</tp:taxon-name-part></tp:taxon-name>: <tp:taxon-name><tp:taxon-name-part taxon-name-part-type="superfamily">Coccoidea</tp:taxon-name-part></tp:taxon-name>) (Contribution No. 90).</article-title> <source>Microentomology</source> <volume>20</volume>: <fpage>1</fpage>–<lpage>19</lpage>.</mixed-citation></ref><ref id="B21"><mixed-citation xmlns:xlink="http://www.w3.org/1999/xlink" xlink:type="simple">
          <person-group><name name-style="western"><surname>Williams</surname><given-names>DJ</given-names></name></person-group> (<year>1958</year>) <article-title>The mealybugs (<tp:taxon-name><tp:taxon-name-part taxon-name-part-type="family">Pseudococcidae</tp:taxon-name-part></tp:taxon-name>: <tp:taxon-name><tp:taxon-name-part taxon-name-part-type="suborder">Homoptera</tp:taxon-name-part></tp:taxon-name>) described by W.M. Maskell, R. Newstead, T.D.A. Cockerell and E.E. Green from the Ethiopian region.</article-title> <source>Bulletin of the British Museum (Natural History) Entomology</source> <volume>6</volume>: <fpage>203</fpage>–<lpage>236</lpage>.</mixed-citation></ref><ref id="B22"><mixed-citation xmlns:xlink="http://www.w3.org/1999/xlink" xlink:type="simple">
          <person-group><name name-style="western"><surname>Williams</surname><given-names>DJ</given-names></name></person-group> (<year>2004</year>) <source>Mealybugs of southern Asia. The Natural History Museum, London &amp; Southdene SDN. BHD.</source> <publisher-name>, Kuala Lumpur</publisher-name>, <publisher-loc>Malaysia</publisher-loc>, <size units="page">896 pp</size>.</mixed-citation></ref><ref id="B23"><mixed-citation xmlns:xlink="http://www.w3.org/1999/xlink" xlink:type="simple">
          <person-group><name name-style="western"><surname>Williams</surname><given-names>DJ</given-names></name></person-group> (<year>2005</year>) <article-title>An account of the mealybug genus <italic><tp:taxon-name><tp:taxon-name-part taxon-name-part-type="genus">Paraputo</tp:taxon-name-part></tp:taxon-name></italic> Laing (<tp:taxon-name><tp:taxon-name-part taxon-name-part-type="order">Hemiptera</tp:taxon-name-part></tp:taxon-name>: <tp:taxon-name><tp:taxon-name-part taxon-name-part-type="superfamily">Coccoidea</tp:taxon-name-part></tp:taxon-name>: <tp:taxon-name><tp:taxon-name-part taxon-name-part-type="family">Pseudococcidae</tp:taxon-name-part></tp:taxon-name>) in the Pacific region.</article-title> <source>Journal of Natural History</source> <volume>39</volume>(<issue>37</issue>): <fpage>3343</fpage>–<lpage>3358</lpage>. <ext-link xlink:type="simple" ext-link-type="doi" xlink:href="10.1080/00222930500393210">https://doi.org/10.1080/00222930500393210</ext-link></mixed-citation></ref><ref id="B16"><mixed-citation xmlns:xlink="http://www.w3.org/1999/xlink" xlink:type="simple">
          <person-group><name name-style="western"><surname>Morrison</surname><given-names>H</given-names></name><name name-style="western"><surname>Morrison</surname><given-names>ER</given-names></name></person-group> (<year>1966</year>) <source>An annotated list of generic names of the scale insects (<tp:taxon-name><tp:taxon-name-part taxon-name-part-type="suborder">Homoptera</tp:taxon-name-part></tp:taxon-name>: <tp:taxon-name><tp:taxon-name-part taxon-name-part-type="superfamily">Coccoidea</tp:taxon-name-part></tp:taxon-name>). Miscellaneous Publication No.</source> <publisher-name>1015</publisher-name>, <publisher-loc>Agricultural Research Service, United States Department of Agriculture, Washington</publisher-loc>, <size units="page">206 pp</size>. <ext-link xlink:type="simple" ext-link-type="doi" xlink:href="10.5962/bhl.title.65706">https://doi.org/10.5962/bhl.title.65706</ext-link></mixed-citation></ref><ref id="B11"><mixed-citation xmlns:xlink="http://www.w3.org/1999/xlink" xlink:type="simple">
          <person-group><name name-style="western"><surname>Matile-Ferrero</surname><given-names>D</given-names></name></person-group> (<year>1978</year>) <article-title>Homoptères <tp:taxon-name><tp:taxon-name-part taxon-name-part-type="superfamily">Coccoidea</tp:taxon-name-part></tp:taxon-name> de l’Archipel des Comores.</article-title> <source>Mémoires du Museum National d’Histoire Naturelle (nouvelle série) Serie A, Zoologie</source> <volume>109</volume>: <fpage>39</fpage>–<lpage>70</lpage>.</mixed-citation></ref><ref id="B25"><mixed-citation xmlns:xlink="http://www.w3.org/1999/xlink" xlink:type="simple">
          <person-group><name name-style="western"><surname>Williams</surname><given-names>DJ</given-names></name><name name-style="western"><surname>Watson</surname><given-names>GW</given-names></name></person-group> (<year>1988</year>) <source>The Scale Insects of the Tropical South Pacific Region. Pt. 2: The Mealybugs (<tp:taxon-name><tp:taxon-name-part taxon-name-part-type="family">Pseudococcidae</tp:taxon-name-part></tp:taxon-name>).</source> <publisher-name>CAB International Wallingford</publisher-name>, <publisher-loc>UK</publisher-loc>, <size units="page">260 pp</size>.</mixed-citation></ref><ref id="B17"><mixed-citation xmlns:xlink="http://www.w3.org/1999/xlink" xlink:type="simple">
          <person-group><name name-style="western"><surname>Tang</surname><given-names>FD</given-names></name></person-group> (<year>1992</year>) <source>The <tp:taxon-name><tp:taxon-name-part taxon-name-part-type="family">Pseudococcidae</tp:taxon-name-part></tp:taxon-name> of China.</source> <publisher-name>Shanxi Agricultural University</publisher-name>, <publisher-loc>Taigu, Shanxi, China</publisher-loc>, <size units="page">768 pp</size>.</mixed-citation></ref><ref id="B1"><mixed-citation xmlns:xlink="http://www.w3.org/1999/xlink" xlink:type="simple">
          <person-group><name name-style="western"><surname>Ben-Dov</surname><given-names>Y</given-names></name></person-group> (<year>1994</year>) <source>A systematic catalogue of the mealybugs of the world (<tp:taxon-name><tp:taxon-name-part taxon-name-part-type="class">Insecta</tp:taxon-name-part></tp:taxon-name>: <tp:taxon-name><tp:taxon-name-part taxon-name-part-type="suborder">Homoptera</tp:taxon-name-part></tp:taxon-name>: <tp:taxon-name><tp:taxon-name-part taxon-name-part-type="superfamily">Coccoidea</tp:taxon-name-part></tp:taxon-name>: <tp:taxon-name><tp:taxon-name-part taxon-name-part-type="family">Pseudococcidae</tp:taxon-name-part></tp:taxon-name> and <tp:taxon-name><tp:taxon-name-part taxon-name-part-type="family">Putoidae</tp:taxon-name-part></tp:taxon-name>) with data on geographical distribution, host plants, biology and economic importance.</source> <publisher-name>Intercept Limited</publisher-name>, <publisher-loc>Andover</publisher-loc>, <size units="page">686 pp</size>.</mixed-citation></ref><ref id="B6"><mixed-citation xmlns:xlink="http://www.w3.org/1999/xlink" xlink:type="simple">
          <person-group><name name-style="western"><surname>Danzig</surname><given-names>EM</given-names></name><name name-style="western"><surname>Gavrilov-Zimin</surname><given-names>IA</given-names></name></person-group> (<year>2015</year>) <source>Palaearctic mealybugs (<tp:taxon-name><tp:taxon-name-part taxon-name-part-type="suborder">Homoptera</tp:taxon-name-part></tp:taxon-name>: <tp:taxon-name><tp:taxon-name-part taxon-name-part-type="infraorder">Coccinea</tp:taxon-name-part></tp:taxon-name>: <tp:taxon-name><tp:taxon-name-part taxon-name-part-type="family">Pseudococcidae</tp:taxon-name-part></tp:taxon-name>). Part 2. Subfamily <tp:taxon-name><tp:taxon-name-part taxon-name-part-type="subfamily">Pseudococcinae</tp:taxon-name-part></tp:taxon-name>. Fauna of Russia and neighbouring countries. New series, No. 149. <tp:taxon-name><tp:taxon-name-part taxon-name-part-type="class">Insecta</tp:taxon-name-part></tp:taxon-name>: <tp:taxon-name><tp:taxon-name-part taxon-name-part-type="order">Hemiptera</tp:taxon-name-part></tp:taxon-name>: Arthroidignatha.</source> <publisher-name>Zoological Institute</publisher-name>, <publisher-loc>Russian Academy of Sciences, St Petersburg, Russia</publisher-loc>, <size units="page">619 pp</size>.</mixed-citation></ref><ref id="B24"><mixed-citation xmlns:xlink="http://www.w3.org/1999/xlink" xlink:type="simple">
          <person-group><name name-style="western"><surname>Williams</surname><given-names>DJ</given-names></name><name name-style="western"><surname>Granara de Willink</surname><given-names>MC</given-names></name></person-group> (<year>1992</year>) <source>Mealybugs of Central and South America.</source> <publisher-name>CAB International</publisher-name>, <publisher-loc>London, England</publisher-loc>, <size units="page">635 pp</size>.</mixed-citation></ref><ref id="B20"><mixed-citation xmlns:xlink="http://www.w3.org/1999/xlink" xlink:type="simple">
          <person-group><name name-style="western"><surname>Wang</surname><given-names>ZQ</given-names></name></person-group> (<year>2001</year>) <source><tp:taxon-name><tp:taxon-name-part taxon-name-part-type="superfamily">Coccoidea</tp:taxon-name-part></tp:taxon-name>: <tp:taxon-name><tp:taxon-name-part taxon-name-part-type="family">Pseudococcidae</tp:taxon-name-part></tp:taxon-name>, <tp:taxon-name><tp:taxon-name-part taxon-name-part-type="family">Eriococcidae</tp:taxon-name-part></tp:taxon-name>, <tp:taxon-name><tp:taxon-name-part taxon-name-part-type="family">Coccidae</tp:taxon-name-part></tp:taxon-name>, <tp:taxon-name><tp:taxon-name-part taxon-name-part-type="family">Asterolecaniidae</tp:taxon-name-part></tp:taxon-name>, <tp:taxon-name><tp:taxon-name-part taxon-name-part-type="family">Lecanodiaspididae</tp:taxon-name-part></tp:taxon-name>, <tp:taxon-name><tp:taxon-name-part taxon-name-part-type="family">Cerococcidae</tp:taxon-name-part></tp:taxon-name>, <tp:taxon-name><tp:taxon-name-part taxon-name-part-type="family">Aclerdidae</tp:taxon-name-part></tp:taxon-name>. Fauna Sinica, <tp:taxon-name><tp:taxon-name-part taxon-name-part-type="class">Insecta</tp:taxon-name-part></tp:taxon-name>, Vol. 22.</source> <publisher-name>Science Press</publisher-name>, <publisher-loc>Beijing, China</publisher-loc>, <size units="page">611 pp</size>.</mixed-citation></ref></ref-list></tp:taxon-treatment>
