# Supplementary material for: A study of the genus Paraputo Laing, 1929 of China, with description of two new species (Hemiptera, Sternorrhyncha, Coccomorpha)
Source: Zookeys. 2017 Oct 18;(709):57–70. doi: 10.3897/zookeys.709.15161 (PMC5674166; doi:10.3897/zookeys.709.15161)
Supplement: XML Treatment for Paraputo gasteris [file zookeys.709.15161-treatment5.xml]

<!DOCTYPE tp:taxon-treatment
  PUBLIC "-//TaxonX//DTD Taxonomic Treatment Publishing DTD v0 20100105//EN" "tax-treatment-NSO.dtd">
<tp:taxon-treatment xmlns:tp="http://www.plazi.org/taxpub"><tp:treatment-meta><kwd-group><label>Taxon classification</label><kwd><named-content xmlns:xlink="http://www.w3.org/1999/xlink" content-type="kingdom">Animalia</named-content></kwd><kwd><named-content xmlns:xlink="http://www.w3.org/1999/xlink" content-type="order">Hemiptera</named-content></kwd><kwd><named-content xmlns:xlink="http://www.w3.org/1999/xlink" content-type="family">Pseudococcidae</named-content></kwd></kwd-group><mixed-citation publication-type="journal"><person-group><name><surname>Zhang</surname><given-names>Jiang-Tao</given-names></name><name><surname>Wu</surname><given-names>San-An</given-names></name></person-group><article-title>A study of the genus <italic><tp:taxon-name><tp:taxon-name-part taxon-name-part-type="genus" reg="Paraputo">Paraputo</tp:taxon-name-part></tp:taxon-name></italic> Laing, 1929 of China, with description of two new species (<tp:taxon-name><tp:taxon-name-part taxon-name-part-type="order">Hemiptera</tp:taxon-name-part></tp:taxon-name>, <tp:taxon-name><tp:taxon-name-part taxon-name-part-type="suborder">Sternorrhyncha</tp:taxon-name-part></tp:taxon-name>, <tp:taxon-name><tp:taxon-name-part taxon-name-part-type="above-genus">Coccomorpha</tp:taxon-name-part></tp:taxon-name>)</article-title><source>Zookeys</source><day>18</day><month>10</month><year>2017</year><volume>2017</volume><issue>709</issue><fpage>57</fpage><lpage>70</lpage><pub-id pub-id-type="doi">10.3897/zookeys.709.15161</pub-id></mixed-citation></tp:treatment-meta><tp:nomenclature><tp:taxon-name>
            <tp:taxon-name-part taxon-name-part-type="genus" reg="Paraputo">Paraputo</tp:taxon-name-part>
            <tp:taxon-name-part taxon-name-part-type="species" reg="gasteris">gasteris</tp:taxon-name-part>
          </tp:taxon-name><tp:taxon-authority>Wang, 1982</tp:taxon-authority><tp:nomenclature-citation-list><tp:nomenclature-citation><tp:taxon-name>
                <tp:taxon-name-part taxon-name-part-type="genus" reg="Paraputo">Paraputo</tp:taxon-name-part> <tp:taxon-name-part taxon-name-part-type="species" reg="gasteris">gasteris</tp:taxon-name-part></tp:taxon-name><comment>Wang, 1982: 317.</comment></tp:nomenclature-citation><tp:nomenclature-citation><tp:taxon-name>
                <tp:taxon-name-part taxon-name-part-type="genus" reg="Formicococcus">Formicococcus</tp:taxon-name-part> <tp:taxon-name-part taxon-name-part-type="species" reg="gastrodiae">gastrodiae</tp:taxon-name-part></tp:taxon-name><comment>Tang, 1992: 594.</comment></tp:nomenclature-citation><tp:nomenclature-citation><tp:taxon-name>
                <tp:taxon-name-part taxon-name-part-type="genus" reg="Formicococcus">Formicococcus</tp:taxon-name-part> <tp:taxon-name-part taxon-name-part-type="species" reg="gasteris">gasteris</tp:taxon-name-part></tp:taxon-name><comment>(Wang): <xref ref-type="bibr" rid="B26">Wu and Zheng 2001</xref>: 201; <xref ref-type="bibr" rid="B6">Danzig and Gavrilov-Zimin 2015</xref>: 21.</comment></tp:nomenclature-citation></tp:nomenclature-citation-list></tp:nomenclature><tp:treatment-sec sec-type="material" id="SECID0E6VAE"><title>Material examined.</title><p>Four adult females, China: Sichuan, Chengdu city, Sichuan University, under bark crack of <italic><tp:taxon-name><tp:taxon-name-part taxon-name-part-type="genus" reg="Platanus">Platanus</tp:taxon-name-part></tp:taxon-name></italic> sp. (<tp:taxon-name><tp:taxon-name-part taxon-name-part-type="family">Platanaceae</tp:taxon-name-part></tp:taxon-name>), attended by ants, 18.vii.2016, coll. Ge Li and San-an Wu. Six adult females, China: Sichuan, Langzhong city, under bark crack of <italic><tp:taxon-name><tp:taxon-name-part taxon-name-part-type="genus" reg="Platanus">Platanus</tp:taxon-name-part></tp:taxon-name></italic> sp. (<tp:taxon-name><tp:taxon-name-part taxon-name-part-type="family">Platanaceae</tp:taxon-name-part></tp:taxon-name>), attended by ants, 2.viii.2014, coll. Jiang-tao Zhang and Xu-bo Wang. Nine adult females, China: Guizhou, Guiyang city, Huaxi qu, in ants’ nest on <italic><tp:taxon-name><tp:taxon-name-part taxon-name-part-type="genus" reg="Celtis">Celtis</tp:taxon-name-part></tp:taxon-name></italic> sp. (<tp:taxon-name><tp:taxon-name-part taxon-name-part-type="family">Ulmaceae</tp:taxon-name-part></tp:taxon-name>), 19.viii.2010, coll. San-an Wu and Yuan Lu. Two adult females, China: Guizhou, Guiyang city, Huaxi qu, in ants’ nest on <italic><tp:taxon-name><tp:taxon-name-part taxon-name-part-type="genus" reg="Populus">Populus</tp:taxon-name-part></tp:taxon-name></italic> sp. (<tp:taxon-name><tp:taxon-name-part taxon-name-part-type="family">Salicaceae</tp:taxon-name-part></tp:taxon-name>), 19.viii.2010, coll. San-an Wu and Yuan Lu.</p></tp:treatment-sec><tp:treatment-sec sec-type="host" id="SECID0EVXAE"><title>Host plants.</title><p>
            <tp:taxon-name><tp:taxon-name-part taxon-name-part-type="family">Orchidaceae</tp:taxon-name-part></tp:taxon-name>: <italic><tp:taxon-name><tp:taxon-name-part taxon-name-part-type="genus" reg="Gastrodia">Gastrodia</tp:taxon-name-part> <tp:taxon-name-part taxon-name-part-type="species" reg="elata">elata</tp:taxon-name-part></tp:taxon-name></italic>; <tp:taxon-name><tp:taxon-name-part taxon-name-part-type="family">Platanaceae</tp:taxon-name-part></tp:taxon-name>: <italic><tp:taxon-name><tp:taxon-name-part taxon-name-part-type="genus" reg="Platanus">Platanus</tp:taxon-name-part></tp:taxon-name></italic> sp.; <tp:taxon-name><tp:taxon-name-part taxon-name-part-type="family">Salicaceae</tp:taxon-name-part></tp:taxon-name>: <italic><tp:taxon-name><tp:taxon-name-part taxon-name-part-type="genus" reg="Populus">Populus</tp:taxon-name-part></tp:taxon-name></italic> sp.; <tp:taxon-name><tp:taxon-name-part taxon-name-part-type="family">Ulmaceae</tp:taxon-name-part></tp:taxon-name>: <italic><tp:taxon-name><tp:taxon-name-part taxon-name-part-type="genus" reg="Celtis">Celtis</tp:taxon-name-part></tp:taxon-name></italic> sp.</p></tp:treatment-sec><tp:treatment-sec sec-type="distribution" id="SECID0EPZAE"><title>Distribution.</title><p>China (Guizhou, Shaanxi, Sichuan).</p></tp:treatment-sec><tp:treatment-sec sec-type="remarks" id="SECID0EUZAE"><title>Remarks.</title><p>Based on the sclerotization pattern of the ventral surface of each anal lobe (not forming an anal lobe bar), this species is transferred back to <italic><tp:taxon-name><tp:taxon-name-part taxon-name-part-type="genus" reg="Paraputo">Paraputo</tp:taxon-name-part></tp:taxon-name></italic>, as <italic><tp:taxon-name><tp:taxon-name-part taxon-name-part-type="genus" reg="Paraputo">P.</tp:taxon-name-part> <tp:taxon-name-part taxon-name-part-type="species" reg="gasteris">gasteris</tp:taxon-name-part></tp:taxon-name></italic> Wang.</p></tp:treatment-sec><ref-list><ref id="B26"><mixed-citation xmlns:xlink="http://www.w3.org/1999/xlink" xlink:type="simple">
          <person-group><name name-style="western"><surname>Wu</surname><given-names>SA</given-names></name><name name-style="western"><surname>Zheng</surname><given-names>LY</given-names></name></person-group> (<year>2001</year>) <article-title>A preliminary study of Chinese species of the genus <italic><tp:taxon-name><tp:taxon-name-part taxon-name-part-type="genus">Formicococcus</tp:taxon-name-part></tp:taxon-name></italic> Takahashi (<tp:taxon-name><tp:taxon-name-part taxon-name-part-type="suborder">Homoptera</tp:taxon-name-part></tp:taxon-name>: <tp:taxon-name><tp:taxon-name-part taxon-name-part-type="superfamily">Coccoidea</tp:taxon-name-part></tp:taxon-name>: <tp:taxon-name><tp:taxon-name-part taxon-name-part-type="family">Pseudococcidae</tp:taxon-name-part></tp:taxon-name>).</article-title> <source>Acta Zootaxonomica Sinica</source> <volume>26</volume>(<issue>2</issue>): <fpage>200</fpage>–<lpage>205</lpage>.</mixed-citation></ref><ref id="B6"><mixed-citation xmlns:xlink="http://www.w3.org/1999/xlink" xlink:type="simple">
          <person-group><name name-style="western"><surname>Danzig</surname><given-names>EM</given-names></name><name name-style="western"><surname>Gavrilov-Zimin</surname><given-names>IA</given-names></name></person-group> (<year>2015</year>) <source>Palaearctic mealybugs (<tp:taxon-name><tp:taxon-name-part taxon-name-part-type="suborder">Homoptera</tp:taxon-name-part></tp:taxon-name>: <tp:taxon-name><tp:taxon-name-part taxon-name-part-type="infraorder">Coccinea</tp:taxon-name-part></tp:taxon-name>: <tp:taxon-name><tp:taxon-name-part taxon-name-part-type="family">Pseudococcidae</tp:taxon-name-part></tp:taxon-name>). Part 2. Subfamily <tp:taxon-name><tp:taxon-name-part taxon-name-part-type="subfamily">Pseudococcinae</tp:taxon-name-part></tp:taxon-name>. Fauna of Russia and neighbouring countries. New series, No. 149. <tp:taxon-name><tp:taxon-name-part taxon-name-part-type="class">Insecta</tp:taxon-name-part></tp:taxon-name>: <tp:taxon-name><tp:taxon-name-part taxon-name-part-type="order">Hemiptera</tp:taxon-name-part></tp:taxon-name>: Arthroidignatha.</source> <publisher-name>Zoological Institute</publisher-name>, <publisher-loc>Russian Academy of Sciences, St Petersburg, Russia</publisher-loc>, <size units="page">619 pp</size>.</mixed-citation></ref></ref-list></tp:taxon-treatment>
