# Supplementary material for: A study of the genus Paraputo Laing, 1929 of China, with description of two new species (Hemiptera, Sternorrhyncha, Coccomorpha)
Source: Zookeys. 2017 Oct 18;(709):57–70. doi: 10.3897/zookeys.709.15161 (PMC5674166; doi:10.3897/zookeys.709.15161)
Supplement: XML Treatment for Paraputo platani [file zookeys.709.15161-treatment6.xml]

<!DOCTYPE tp:taxon-treatment
  PUBLIC "-//TaxonX//DTD Taxonomic Treatment Publishing DTD v0 20100105//EN" "tax-treatment-NSO.dtd">
<tp:taxon-treatment xmlns:tp="http://www.plazi.org/taxpub"><tp:treatment-meta><kwd-group><label>Taxon classification</label><kwd><named-content xmlns:xlink="http://www.w3.org/1999/xlink" content-type="kingdom">Animalia</named-content></kwd><kwd><named-content xmlns:xlink="http://www.w3.org/1999/xlink" content-type="order">Hemiptera</named-content></kwd><kwd><named-content xmlns:xlink="http://www.w3.org/1999/xlink" content-type="family">Pseudococcidae</named-content></kwd></kwd-group><mixed-citation publication-type="journal"><person-group><name><surname>Zhang</surname><given-names>Jiang-Tao</given-names></name><name><surname>Wu</surname><given-names>San-An</given-names></name></person-group><article-title>A study of the genus <italic><tp:taxon-name><tp:taxon-name-part taxon-name-part-type="genus" reg="Paraputo">Paraputo</tp:taxon-name-part></tp:taxon-name></italic> Laing, 1929 of China, with description of two new species (<tp:taxon-name><tp:taxon-name-part taxon-name-part-type="order">Hemiptera</tp:taxon-name-part></tp:taxon-name>, <tp:taxon-name><tp:taxon-name-part taxon-name-part-type="suborder">Sternorrhyncha</tp:taxon-name-part></tp:taxon-name>, <tp:taxon-name><tp:taxon-name-part taxon-name-part-type="above-genus">Coccomorpha</tp:taxon-name-part></tp:taxon-name>)</article-title><source>Zookeys</source><day>18</day><month>10</month><year>2017</year><volume>2017</volume><issue>709</issue><fpage>57</fpage><lpage>70</lpage><pub-id pub-id-type="doi">10.3897/zookeys.709.15161</pub-id></mixed-citation></tp:treatment-meta><tp:nomenclature><tp:taxon-name>
            <tp:taxon-name-part taxon-name-part-type="genus" reg="Paraputo">Paraputo</tp:taxon-name-part>
            <tp:taxon-name-part taxon-name-part-type="species" reg="platani">platani</tp:taxon-name-part>
            <object-id xmlns:xlink="http://www.w3.org/1999/xlink" content-type="zoobank" xlink:type="simple">http://zoobank.org/12B08267-A54F-4C08-A6BF-16AAB593C9D0</object-id>
          </tp:taxon-name><tp:taxon-status xmlns:xlink="http://www.w3.org/1999/xlink" xlink:type="simple">sp. n.</tp:taxon-status></tp:nomenclature><tp:treatment-sec sec-type="material" id="SECID0ET2AE"><title>Material examined.</title><p>
            <italic>Holotype</italic>. Adult female. China: Sichuan, Yaan city, Zhangjiashan Park, under bark crack of <italic><tp:taxon-name><tp:taxon-name-part taxon-name-part-type="genus" reg="Platanus">Platanus</tp:taxon-name-part></tp:taxon-name></italic> sp. (<tp:taxon-name><tp:taxon-name-part taxon-name-part-type="family">Platanaceae</tp:taxon-name-part></tp:taxon-name>), attended by ants, 28.vii.2014, coll. Jiang-tao Zhang and Xu-bo Wang. <italic>Paratypes</italic>. Four adult females, same date and locality as holotype.</p></tp:treatment-sec><tp:treatment-sec sec-type="material" id="SECID0EJ3AE"><title>Other material examined.</title><p>Two adult females, China: Sichuan, Chongzhou city, Huaiyuan town, under bark crack of <italic><tp:taxon-name><tp:taxon-name-part taxon-name-part-type="genus" reg="Platanus">Platanus</tp:taxon-name-part></tp:taxon-name></italic> sp. (<tp:taxon-name><tp:taxon-name-part taxon-name-part-type="family">Platanaceae</tp:taxon-name-part></tp:taxon-name>), attended by ants, 14.vii.2016, coll. Ge Li and San-an Wu.</p></tp:treatment-sec><tp:treatment-sec sec-type="description" id="SECID0E23AE"><title>Description.</title><p>In life (Fig. <xref ref-type="fig" rid="F1">1</xref>), adult female convex, segmentation prominent, coated with dense white mealy wax and with short dense white wax filaments around body margin. Body of adult female on microscope slide (Fig. <xref ref-type="fig" rid="F2">2</xref>) broadly oval, almost circular, 2.2–2.45 mm long and 1.85–2.05 mm wide. Anal lobes slightly prominent, ventral surface of each lobe with an apical seta 99.5–105.5 μm long, ratio of lengths of api<!--PageBreak-->cal setae to anal ring setae 1: 0.92–1.02, with large sclerotized area occupying most of lobe. Other sclerotized areas also present on ventral margins on each side of abdominal segments VI and VII.</p><fig id="F1" position="float" orientation="portrait"><label>Figure 1.</label><caption><p>Habitus photo of <italic><tp:taxon-name><tp:taxon-name-part taxon-name-part-type="genus" reg="Paraputo">Paraputo</tp:taxon-name-part> <tp:taxon-name-part taxon-name-part-type="species" reg="platani">platani</tp:taxon-name-part></tp:taxon-name></italic> sp. n. on <italic><tp:taxon-name><tp:taxon-name-part taxon-name-part-type="genus" reg="Platanus">Platanus</tp:taxon-name-part></tp:taxon-name></italic> sp.</p></caption><graphic xmlns:xlink="http://www.w3.org/1999/xlink" xlink:href="zookeys-709-057-g001.jpg" position="float" orientation="portrait" xlink:type="simple" id="oo_162503.jpg"/></fig><fig id="F2" position="float" orientation="portrait"><label>Figure 2.</label><caption><p>Adult female of <italic><tp:taxon-name><tp:taxon-name-part taxon-name-part-type="genus" reg="Paraputo">Paraputo</tp:taxon-name-part> <tp:taxon-name-part taxon-name-part-type="species" reg="platani">platani</tp:taxon-name-part></tp:taxon-name></italic> sp. n. <bold>A</bold> Ventral flagellate seta on head <bold>B</bold> Large type of oral collar tubular duct <bold>C</bold> Trilocular pore <bold>D</bold> Discal pore <bold>E</bold> Hind coxa <bold>F</bold> Small type of oral collar tubular duct <bold>G</bold> Intermediate type of oral collar tubular duct <bold>H</bold> Multilocular disc pore <bold>I</bold> Anal lobe cerarius <bold>J</bold> Anal ring <bold>K</bold> Dorsal seta <bold>L</bold> Cerarius on head.</p></caption><graphic xmlns:xlink="http://www.w3.org/1999/xlink" xlink:href="zookeys-709-057-g002.jpg" position="float" orientation="portrait" xlink:type="simple" id="oo_162504.jpg"/></fig><p>
            <italic>Dorsum</italic>. Ostioles well-developed, inner edges of lips sclerotized and each lip with 5–11 setae and numerous trilocular pores. Cerarii numbering 18 pairs. Anal lobe cerarii (C<sub>18</sub>) each containing 8–10 conical setae of different sizes, large setae each 23–29 μm long and 11.5–12 μm wide at base, situated with a group of trilocular pores and 2–4 setae on a membranous area. Penultimate cerarii (C<sub>17</sub>) and antepenultimate cerarii (C<sub>16</sub>) each containing 8–13 conical setae; C<sub>14</sub> and C<sub>15</sub> each containing 7–9 conical setae; frontal cerarii (C<sub>1</sub>) each containing 7–9 conical setae; other cerarii, each containing 3–8 conical setae. Anal ring 100–112.5 μm long and 80.5–91 μm wide, situated at nearly its own length from apex of abdomen, with two rows of pores, six long setae and 3–5 short setae, long seta each 78.5–107.5 μm long, shorter than anal ring length. Trilocular pores numerous, each 3–4 μm wide, evenly distributed. Multilocular disc pores and oral collar tubular ducts absent. Cisanal and obanal setae present, stout, 87–105.5 μm long. Dorsal setae short, each 19–28.5 μm long on head and 20–33.5 μm long on abdomen. Long flagellate setae present flanking anal ring, each 70–87 μm long. Discoidal pores of 2 sizes present: a large type, each slightly larger than or as wide as a trilocular pore; and a small type, each smaller than a trilocular pore; scattered.</p><!--PageBreak--><p>
            <italic>Venter</italic>. Antennae each 357.5–390.5 μm long, 8-segmented (sometimes segment IV and V combined together); apical segment longest, bearing four fleshy setae. Eye spot oval, located at body margin posterior to antennal base. Legs well developed, stout; hind coxa wider than long, 108–146 μm long; hind trochanter + femur 316–366 μm long, hind tibia + tarsus 264–290 μm long; claw stout, 42–49 μm long, without denticle, claw digitules knobbed, each as long as claw. Ratio of lengths of hind tibia + <!--PageBreak-->tarsus to hind trochanter + femur 1: 1.18–1.26. Ratio of lengths of hind tibia to tarsus 1: 0.59–0.7. Translucent pores present on posterior surface of hind coxa. Clypeolabral shield 229–281 μm long. Labium 270–324 μm long. Ratio of lengths of labium to clypeolabral shield 1: 0.81–0.93. Circulus present, nearly square, 75–116 μm long and 125.5–150 μm wide, situated between abdominal segments III and IV, divided by intersegmental line. Trilocular pores evenly distributed, fewer than those on dorsum. Multilocular disc pores, each 9–9.5 μm in diameter, present posterior to vulva and on abdominal segments VI and VII, sometimes occurring on abdominal segment V. Oral collar tubular ducts of 3 sizes: large type, each 13–14 μm long and 5–6 μm wide, forming groups on margins of posterior abdominal segments, segment III with 1–2 or absent, segment IV with 3–9, segment V with 7–14, segment VI with 5–13, segment VII with 4–8 and 16–18 between antennal bases; intermediate type, each 11–12 μm long and 4–5 μm wide, present across posterior medial area of abdominal segments V–VI, sometimes present at inner edges of marginal groups of large ducts on abdominal segments VI and VII; small type, each 9–11 μm long and 3–4 μm wide, distributed across abdominal segments V–VI. Ventral setae slender, each 36–67 μm long on head and 35–57 μm on abdomen. Discoidal pores, same as those on dorsum, scattered.</p></tp:treatment-sec><tp:treatment-sec sec-type="host" id="SECID0ESAAG"><title>Host plant.</title><p>
            <tp:taxon-name><tp:taxon-name-part taxon-name-part-type="family">Platanaceae</tp:taxon-name-part></tp:taxon-name>: <italic><tp:taxon-name><tp:taxon-name-part taxon-name-part-type="genus" reg="Platanus">Platanus</tp:taxon-name-part></tp:taxon-name></italic> sp.</p></tp:treatment-sec><tp:treatment-sec sec-type="distribution" id="SECID0EEBAG"><title>Distribution.</title><p>China (Sichuan).</p><p>
            <bold>Biology.</bold> This mealybug is found under bark crack of <italic><tp:taxon-name><tp:taxon-name-part taxon-name-part-type="genus" reg="Platanus">Platanus</tp:taxon-name-part></tp:taxon-name></italic> and is attended by ants.</p></tp:treatment-sec><tp:treatment-sec sec-type="etymology" id="SECID0EUBAG"><title>Etymology.</title><p>The specific epithet is based on the Latin genitive of the host-plant name.</p></tp:treatment-sec><tp:treatment-sec sec-type="remarks" id="SECID0EZBAG"><title>Remarks.</title><p>
            <italic><tp:taxon-name><tp:taxon-name-part taxon-name-part-type="genus" reg="Paraputo">Paraputo</tp:taxon-name-part> <tp:taxon-name-part taxon-name-part-type="species" reg="platani">platani</tp:taxon-name-part></tp:taxon-name></italic> sp. n. is most similar to <italic><tp:taxon-name><tp:taxon-name-part taxon-name-part-type="genus" reg="Paraputo">P.</tp:taxon-name-part> <tp:taxon-name-part taxon-name-part-type="species" reg="comantis">comantis</tp:taxon-name-part></tp:taxon-name></italic> Wang in the number of cerarii, long setae present flanking anal ring and anal ring bearing more than six setae. However, <italic><tp:taxon-name><tp:taxon-name-part taxon-name-part-type="genus" reg="Paraputo">P.</tp:taxon-name-part> <tp:taxon-name-part taxon-name-part-type="species" reg="platani">platani</tp:taxon-name-part></tp:taxon-name></italic> sp. n. differs from <italic><tp:taxon-name><tp:taxon-name-part taxon-name-part-type="genus" reg="Paraputo">P.</tp:taxon-name-part> <tp:taxon-name-part taxon-name-part-type="species" reg="comantis">comantis</tp:taxon-name-part></tp:taxon-name></italic> Wang by the following features (condition of <italic><tp:taxon-name><tp:taxon-name-part taxon-name-part-type="genus" reg="Paraputo">P.</tp:taxon-name-part> <tp:taxon-name-part taxon-name-part-type="species" reg="comantis">comantis</tp:taxon-name-part></tp:taxon-name></italic> Wang given in parentheses): (i) posteriormost three cerarii (C<sub>16</sub>, C<sub>17</sub> and C<sub>18</sub>) situated on membranous plates (those cerarii situated on sclerotized areas); (ii) translucent pores present on hind coxa (absent from hind coxa); (iii) oral collar tubular ducts distributed across abdominal segments V–VI (ducts distributed across segments V–VII).</p></tp:treatment-sec></tp:taxon-treatment>
