# Supplementary material for: A study of the genus Paraputo Laing, 1929 of China, with description of two new species (Hemiptera, Sternorrhyncha, Coccomorpha)
Source: Zookeys. 2017 Oct 18;(709):57–70. doi: 10.3897/zookeys.709.15161 (PMC5674166; doi:10.3897/zookeys.709.15161)
Supplement: XML Treatment for Paraputo szemaoensis [file zookeys.709.15161-treatment8.xml]

<!DOCTYPE tp:taxon-treatment
  PUBLIC "-//TaxonX//DTD Taxonomic Treatment Publishing DTD v0 20100105//EN" "tax-treatment-NSO.dtd">
<tp:taxon-treatment xmlns:tp="http://www.plazi.org/taxpub"><tp:treatment-meta><kwd-group><label>Taxon classification</label><kwd><named-content xmlns:xlink="http://www.w3.org/1999/xlink" content-type="kingdom">Animalia</named-content></kwd><kwd><named-content xmlns:xlink="http://www.w3.org/1999/xlink" content-type="order">Hemiptera</named-content></kwd><kwd><named-content xmlns:xlink="http://www.w3.org/1999/xlink" content-type="family">Pseudococcidae</named-content></kwd></kwd-group><mixed-citation publication-type="journal"><person-group><name><surname>Zhang</surname><given-names>Jiang-Tao</given-names></name><name><surname>Wu</surname><given-names>San-An</given-names></name></person-group><article-title>A study of the genus <italic><tp:taxon-name><tp:taxon-name-part taxon-name-part-type="genus" reg="Paraputo">Paraputo</tp:taxon-name-part></tp:taxon-name></italic> Laing, 1929 of China, with description of two new species (<tp:taxon-name><tp:taxon-name-part taxon-name-part-type="order">Hemiptera</tp:taxon-name-part></tp:taxon-name>, <tp:taxon-name><tp:taxon-name-part taxon-name-part-type="suborder">Sternorrhyncha</tp:taxon-name-part></tp:taxon-name>, <tp:taxon-name><tp:taxon-name-part taxon-name-part-type="above-genus">Coccomorpha</tp:taxon-name-part></tp:taxon-name>)</article-title><source>Zookeys</source><day>18</day><month>10</month><year>2017</year><volume>2017</volume><issue>709</issue><fpage>57</fpage><lpage>70</lpage><pub-id pub-id-type="doi">10.3897/zookeys.709.15161</pub-id></mixed-citation></tp:treatment-meta><tp:nomenclature><tp:taxon-name>
            <tp:taxon-name-part taxon-name-part-type="genus" reg="Paraputo">Paraputo</tp:taxon-name-part>
            <tp:taxon-name-part taxon-name-part-type="species" reg="szemaoensis">szemaoensis</tp:taxon-name-part>
          </tp:taxon-name><tp:taxon-authority>(Borchsenius, 1960)</tp:taxon-authority><tp:nomenclature-citation-list><tp:nomenclature-citation><tp:taxon-name>
                <tp:taxon-name-part taxon-name-part-type="genus" reg="Lachnodiopsis">Lachnodiopsis</tp:taxon-name-part> <tp:taxon-name-part taxon-name-part-type="species" reg="szemaoensis">szemaoensis</tp:taxon-name-part></tp:taxon-name><comment>Borchsenius, 1960: 923; <xref ref-type="bibr" rid="B19">Wang 1982</xref>: 64, <xref ref-type="bibr" rid="B20">2001</xref>: 120; <xref ref-type="bibr" rid="B17">Tang 1992</xref>: 298.</comment></tp:nomenclature-citation><tp:nomenclature-citation><tp:taxon-name>
                <tp:taxon-name-part taxon-name-part-type="genus" reg="Paraputo">Paraputo</tp:taxon-name-part> <tp:taxon-name-part taxon-name-part-type="species" reg="szemaoensis">szemaoensis</tp:taxon-name-part></tp:taxon-name><comment>(Borchsenius): <xref ref-type="bibr" rid="B22">Williams 2004</xref>: 484.</comment></tp:nomenclature-citation><tp:nomenclature-citation><tp:taxon-name>
                <tp:taxon-name-part taxon-name-part-type="genus" reg="Formicococcus">Formicococcus</tp:taxon-name-part> <tp:taxon-name-part taxon-name-part-type="species" reg="szemaoensis">szemaoensis</tp:taxon-name-part></tp:taxon-name><comment>(Borchsenius): <xref ref-type="bibr" rid="B6">Danzig and Gavrilov-Zimin 2015</xref>: 26.</comment></tp:nomenclature-citation></tp:nomenclature-citation-list></tp:nomenclature><tp:treatment-sec sec-type="material" id="SECID0ECLAG"><title>Material examined.</title><p>Two adult females, China: Yunnan, Puer city, Simao qu, on <italic><tp:taxon-name><tp:taxon-name-part taxon-name-part-type="genus" reg="Pasania">Pasania</tp:taxon-name-part></tp:taxon-name></italic> sp. (<tp:taxon-name><tp:taxon-name-part taxon-name-part-type="family">Fagaceae</tp:taxon-name-part></tp:taxon-name>), 26.iii.1957, coll. N.S. Borchsenius.</p></tp:treatment-sec><tp:treatment-sec sec-type="host" id="SECID0EULAG"><title>Host plant.</title><p>
            <tp:taxon-name><tp:taxon-name-part taxon-name-part-type="family">Fagaceae</tp:taxon-name-part></tp:taxon-name>: <italic><tp:taxon-name><tp:taxon-name-part taxon-name-part-type="genus" reg="Pasania">Pasania</tp:taxon-name-part></tp:taxon-name></italic> sp.</p></tp:treatment-sec><tp:treatment-sec sec-type="distribution" id="SECID0EGMAG"><title>Distribution.</title><p>China (Yunnan).</p></tp:treatment-sec><tp:treatment-sec sec-type="remarks" id="SECID0ELMAG"><title>Remarks.</title><p>After study of original material, <italic><tp:taxon-name><tp:taxon-name-part taxon-name-part-type="genus" reg="Lachnodiopsis">Lachnodiopsis</tp:taxon-name-part> <tp:taxon-name-part taxon-name-part-type="species" reg="szemaoensis">szemaoensis</tp:taxon-name-part></tp:taxon-name></italic> Borchsenius was transferred to <italic><tp:taxon-name><tp:taxon-name-part taxon-name-part-type="genus" reg="Paraputo">Paraputo</tp:taxon-name-part></tp:taxon-name></italic> as <italic><tp:taxon-name><tp:taxon-name-part taxon-name-part-type="genus" reg="Paraputo">P.</tp:taxon-name-part> <tp:taxon-name-part taxon-name-part-type="species" reg="szemaoensis">szemaoensis</tp:taxon-name-part></tp:taxon-name></italic> (Borchsenius) by <xref ref-type="bibr" rid="B22">Williams (2004)</xref>. As it has more than six setae on the anal ring, <xref ref-type="bibr" rid="B6">Danzig and Gavrilov-Zimin (2015)</xref> recognised <italic><tp:taxon-name><tp:taxon-name-part taxon-name-part-type="genus" reg="Lachnodiopsis">Lachnodiopsis</tp:taxon-name-part></tp:taxon-name></italic> as a junior synonym of <italic><tp:taxon-name><tp:taxon-name-part taxon-name-part-type="genus" reg="Formicococcus">Formicococcus</tp:taxon-name-part></tp:taxon-name></italic> and made a new combination, <italic><tp:taxon-name><tp:taxon-name-part taxon-name-part-type="genus" reg="Formicococcus">F.</tp:taxon-name-part> <tp:taxon-name-part taxon-name-part-type="species" reg="szemaoensis">szemaoensis</tp:taxon-name-part></tp:taxon-name></italic> (Borchsenius). Because the presence of more than six ring setae has been treated as an invalid generic character herein, we still agree with the opinion of <xref ref-type="bibr" rid="B22">Williams (2004)</xref> and consider <italic><tp:taxon-name><tp:taxon-name-part taxon-name-part-type="genus" reg="Lachnodiopsis">Lachnodiopsis</tp:taxon-name-part></tp:taxon-name></italic> to be a junior synonym of <italic><tp:taxon-name><tp:taxon-name-part taxon-name-part-type="genus" reg="Paraputo">Paraputo</tp:taxon-name-part></tp:taxon-name></italic>.</p></tp:treatment-sec><ref-list><ref id="B19"><mixed-citation xmlns:xlink="http://www.w3.org/1999/xlink" xlink:type="simple">
          <person-group><name name-style="western"><surname>Wang</surname><given-names>ZQ</given-names></name></person-group> (<year>1982</year>) <source>Economic Insect Fauna of China Fasc. 24, <tp:taxon-name><tp:taxon-name-part taxon-name-part-type="suborder">Homoptera</tp:taxon-name-part></tp:taxon-name>: <tp:taxon-name><tp:taxon-name-part taxon-name-part-type="family">Pseudococcidae</tp:taxon-name-part></tp:taxon-name>.</source> <publisher-name>Science Press</publisher-name>, <publisher-loc>Beijing, China</publisher-loc>, <size units="page">119 pp</size>.</mixed-citation></ref><ref id="B20"><mixed-citation xmlns:xlink="http://www.w3.org/1999/xlink" xlink:type="simple">
          <person-group><name name-style="western"><surname>Wang</surname><given-names>ZQ</given-names></name></person-group> (<year>2001</year>) <source><tp:taxon-name><tp:taxon-name-part taxon-name-part-type="superfamily">Coccoidea</tp:taxon-name-part></tp:taxon-name>: <tp:taxon-name><tp:taxon-name-part taxon-name-part-type="family">Pseudococcidae</tp:taxon-name-part></tp:taxon-name>, <tp:taxon-name><tp:taxon-name-part taxon-name-part-type="family">Eriococcidae</tp:taxon-name-part></tp:taxon-name>, <tp:taxon-name><tp:taxon-name-part taxon-name-part-type="family">Coccidae</tp:taxon-name-part></tp:taxon-name>, <tp:taxon-name><tp:taxon-name-part taxon-name-part-type="family">Asterolecaniidae</tp:taxon-name-part></tp:taxon-name>, <tp:taxon-name><tp:taxon-name-part taxon-name-part-type="family">Lecanodiaspididae</tp:taxon-name-part></tp:taxon-name>, <tp:taxon-name><tp:taxon-name-part taxon-name-part-type="family">Cerococcidae</tp:taxon-name-part></tp:taxon-name>, <tp:taxon-name><tp:taxon-name-part taxon-name-part-type="family">Aclerdidae</tp:taxon-name-part></tp:taxon-name>. Fauna Sinica, <tp:taxon-name><tp:taxon-name-part taxon-name-part-type="class">Insecta</tp:taxon-name-part></tp:taxon-name>, Vol. 22.</source> <publisher-name>Science Press</publisher-name>, <publisher-loc>Beijing, China</publisher-loc>, <size units="page">611 pp</size>.</mixed-citation></ref><ref id="B17"><mixed-citation xmlns:xlink="http://www.w3.org/1999/xlink" xlink:type="simple">
          <person-group><name name-style="western"><surname>Tang</surname><given-names>FD</given-names></name></person-group> (<year>1992</year>) <source>The <tp:taxon-name><tp:taxon-name-part taxon-name-part-type="family">Pseudococcidae</tp:taxon-name-part></tp:taxon-name> of China.</source> <publisher-name>Shanxi Agricultural University</publisher-name>, <publisher-loc>Taigu, Shanxi, China</publisher-loc>, <size units="page">768 pp</size>.</mixed-citation></ref><ref id="B22"><mixed-citation xmlns:xlink="http://www.w3.org/1999/xlink" xlink:type="simple">
          <person-group><name name-style="western"><surname>Williams</surname><given-names>DJ</given-names></name></person-group> (<year>2004</year>) <source>Mealybugs of southern Asia. The Natural History Museum, London &amp; Southdene SDN. BHD.</source> <publisher-name>, Kuala Lumpur</publisher-name>, <publisher-loc>Malaysia</publisher-loc>, <size units="page">896 pp</size>.</mixed-citation></ref><ref id="B6"><mixed-citation xmlns:xlink="http://www.w3.org/1999/xlink" xlink:type="simple">
          <person-group><name name-style="western"><surname>Danzig</surname><given-names>EM</given-names></name><name name-style="western"><surname>Gavrilov-Zimin</surname><given-names>IA</given-names></name></person-group> (<year>2015</year>) <source>Palaearctic mealybugs (<tp:taxon-name><tp:taxon-name-part taxon-name-part-type="suborder">Homoptera</tp:taxon-name-part></tp:taxon-name>: <tp:taxon-name><tp:taxon-name-part taxon-name-part-type="infraorder">Coccinea</tp:taxon-name-part></tp:taxon-name>: <tp:taxon-name><tp:taxon-name-part taxon-name-part-type="family">Pseudococcidae</tp:taxon-name-part></tp:taxon-name>). Part 2. Subfamily <tp:taxon-name><tp:taxon-name-part taxon-name-part-type="subfamily">Pseudococcinae</tp:taxon-name-part></tp:taxon-name>. Fauna of Russia and neighbouring countries. New series, No. 149. <tp:taxon-name><tp:taxon-name-part taxon-name-part-type="class">Insecta</tp:taxon-name-part></tp:taxon-name>: <tp:taxon-name><tp:taxon-name-part taxon-name-part-type="order">Hemiptera</tp:taxon-name-part></tp:taxon-name>: Arthroidignatha.</source> <publisher-name>Zoological Institute</publisher-name>, <publisher-loc>Russian Academy of Sciences, St Petersburg, Russia</publisher-loc>, <size units="page">619 pp</size>.</mixed-citation></ref></ref-list></tp:taxon-treatment>
