# Supplementary material for: A study of the genus Paraputo Laing, 1929 of China, with description of two new species (Hemiptera, Sternorrhyncha, Coccomorpha)
Source: Zookeys. 2017 Oct 18;(709):57–70. doi: 10.3897/zookeys.709.15161 (PMC5674166; doi:10.3897/zookeys.709.15161)
Supplement: XML Treatment for Paraputo yunnanensis [file zookeys.709.15161-treatment9.xml]

<!DOCTYPE tp:taxon-treatment
  PUBLIC "-//TaxonX//DTD Taxonomic Treatment Publishing DTD v0 20100105//EN" "tax-treatment-NSO.dtd">
<tp:taxon-treatment xmlns:tp="http://www.plazi.org/taxpub"><tp:treatment-meta><kwd-group><label>Taxon classification</label><kwd><named-content xmlns:xlink="http://www.w3.org/1999/xlink" content-type="kingdom">Animalia</named-content></kwd><kwd><named-content xmlns:xlink="http://www.w3.org/1999/xlink" content-type="order">Hemiptera</named-content></kwd><kwd><named-content xmlns:xlink="http://www.w3.org/1999/xlink" content-type="family">Pseudococcidae</named-content></kwd></kwd-group><mixed-citation publication-type="journal"><person-group><name><surname>Zhang</surname><given-names>Jiang-Tao</given-names></name><name><surname>Wu</surname><given-names>San-An</given-names></name></person-group><article-title>A study of the genus <italic><tp:taxon-name><tp:taxon-name-part taxon-name-part-type="genus" reg="Paraputo">Paraputo</tp:taxon-name-part></tp:taxon-name></italic> Laing, 1929 of China, with description of two new species (<tp:taxon-name><tp:taxon-name-part taxon-name-part-type="order">Hemiptera</tp:taxon-name-part></tp:taxon-name>, <tp:taxon-name><tp:taxon-name-part taxon-name-part-type="suborder">Sternorrhyncha</tp:taxon-name-part></tp:taxon-name>, <tp:taxon-name><tp:taxon-name-part taxon-name-part-type="above-genus">Coccomorpha</tp:taxon-name-part></tp:taxon-name>)</article-title><source>Zookeys</source><day>18</day><month>10</month><year>2017</year><volume>2017</volume><issue>709</issue><fpage>57</fpage><lpage>70</lpage><pub-id pub-id-type="doi">10.3897/zookeys.709.15161</pub-id></mixed-citation></tp:treatment-meta><tp:nomenclature><tp:taxon-name>
            <tp:taxon-name-part taxon-name-part-type="genus" reg="Paraputo">Paraputo</tp:taxon-name-part>
            <tp:taxon-name-part taxon-name-part-type="species" reg="yunnanensis">yunnanensis</tp:taxon-name-part>
            <object-id xmlns:xlink="http://www.w3.org/1999/xlink" content-type="zoobank" xlink:type="simple">http://zoobank.org/45C76AB6-4D06-496F-B744-329B7D052F24</object-id>
          </tp:taxon-name><tp:taxon-status xmlns:xlink="http://www.w3.org/1999/xlink" xlink:type="simple">sp. n.</tp:taxon-status></tp:nomenclature><tp:treatment-sec sec-type="material" id="SECID0E2GAT"><label>Material examined.</label><p><italic>Holotype</italic>. Adult female. China: Yunnan, Lincang city, on <italic><tp:taxon-name><tp:taxon-name-part taxon-name-part-type="genus" reg="Eriobotrya">Eriobotrya</tp:taxon-name-part> <tp:taxon-name-part taxon-name-part-type="species" reg="japonica">japonica</tp:taxon-name-part></tp:taxon-name></italic> (<tp:taxon-name><tp:taxon-name-part taxon-name-part-type="family">Rosaceae</tp:taxon-name-part></tp:taxon-name>), xi.2015, coll. Yi-wei Fang. <italic>Paratypes</italic>. Five adult females, China: Yunan, Lincang city, on <italic><tp:taxon-name><tp:taxon-name-part taxon-name-part-type="genus" reg="Eriobotrya">Eriobotrya</tp:taxon-name-part> <tp:taxon-name-part taxon-name-part-type="species" reg="japonica">japonica</tp:taxon-name-part></tp:taxon-name></italic> (<tp:taxon-name><tp:taxon-name-part taxon-name-part-type="family">Rosaceae</tp:taxon-name-part></tp:taxon-name>), iii.2016, coll. Yi-wei Fang.</p></tp:treatment-sec><tp:treatment-sec sec-type="description" id="SECID0EQRAG"><title>Description.</title><p>Body of adult female on microscope slide (Fig. <xref ref-type="fig" rid="F3">3</xref>) broadly oval to rotund, 1.9–2.7 mm long and 1.4–1.9 mm wide. Anal lobes prominent, ventral surface of each lobe with small sclerotized area and apical seta 99–119 μm long; ratio of lengths of apical seta to anal ring seta 1: 0.68–0.86.</p><fig id="F3" position="float" orientation="portrait"><label>Figure 3.</label><caption><p>Adult female of <italic><tp:taxon-name><tp:taxon-name-part taxon-name-part-type="genus" reg="Paraputo">Paraputo</tp:taxon-name-part> <tp:taxon-name-part taxon-name-part-type="species" reg="yunnanensis">yunnanensis</tp:taxon-name-part></tp:taxon-name></italic> sp. n. <bold>A</bold> Ventral flagellate seta on head <bold>B</bold> Intermediate type of oral collar tubular duct <bold>C</bold> Trilocular pore <bold>D</bold> Discal pore <bold>E</bold> Hind coxa <bold>F</bold> Large type of oral collar tubular duct <bold>G</bold> Small type of oral collar tubular duct <bold>H</bold> Multilocular disc pore <bold>I</bold> Anal lobe cerarius <bold>J</bold> Dorsal seta <bold>K</bold> Cerarius on thorax <bold>L</bold> Cerarius on head.</p></caption><graphic xmlns:xlink="http://www.w3.org/1999/xlink" xlink:href="zookeys-709-057-g003.jpg" position="float" orientation="portrait" xlink:type="simple" id="oo_162505.jpg"/></fig><p>
            <italic>Dorsum</italic>. Ostioles well-developed, with inner edges of lips sclerotized, each lip with 4–7 short setae and numerous trilocular pores. Cerarii probably numbering 18 pairs, but thoracic cerarii usually poorly defined, with enlarged setae on thorax usually spaced far apart. Anal lobe cerarii (C<sub>18</sub>) each containing 6–12 conical setae of different sizes, large setae each 17–22 μm long and 7.5–9.5 μm wide at base, and a group of trilocular pores. Cerarii on posterior abdominal segments V–VII (C<sub>15</sub>–C<sub>17</sub>), each containing 4–7 conical setae; other cerarii, each containing two or three conical setae. Anal ring 87.5–92.5 μm long and 75–79 μm wide, situated nearly one times its length from apex of abdomen; bearing 6 short setae, each 70–85 μm long, slightly shorter than anal ring. Trilocular pores each 3.5–4 μm wide, numerous, evenly distributed. Multilocular disc pores and oral collar tubular ducts absent. Cisanal and obanal setae present, stout, each 50–79 μm long. Dorsal setae short, each 7.5–28 μm long. Setae flanking anal ring short, approximately same length as other dorsal setae. Discoidal pores, each smaller than a trilocucular pore, sparsely present.</p><!--PageBreak--><p>
            <italic>Venter</italic>. Antennae each 270–347.5 μm long, 7-segmented; apical segment longest, bearing four fleshy setae. Eye prominent, located at body margin behind antennal base. Legs well developed, stout; hind coxa 77.5–95 μm long, hind trochanter + femur 237.5–280 μm long, hind tibia + tarsus 208.5–237.5 μm long; claw stout, 43.5–45 μm long, without denticle, claw digitules each knobbed and as long as claw. <!--PageBreak-->Ratio of lengths of hind tibia + tarsus to hind trochanter + femur 1: 1.14–1.2. Ratio of lengths of hind tibia to tarsus 1: 0.75–0.84. Translucent pores present on hind coxa. Clypeolabral shield 182.5–210 μm long. Labium 231.5–251.5 μm long. Ratio of lengths of labium to clypeolabral shield 1: 0.75–0.91. Circulus present, 90 μm long and 91.5–147.5 μm wide, situated between abdominal segments III and IV, divided by intersegmental line. Trilocular pores evenly distributed, fewer than those on dorsum. Multilocular disc pores, each 8–9 μm in diameter, present posterior to vulva and on abdominal segments VI and VII, few present on abdominal segment V, sometimes 1–4 present on each anal lobe. Oral collar tubular ducts of 3 sizes: large type, each 8–9.5 μm long and 4–5 μm wide, present in small marginal groups mainly on abdominal segments IV–VIII; intermediate type, each 8–9 μm long and 3.5–4 μm wide, present in marginal groups mainly on segments IV–VIII and in a group lateral to each anterior coxa, others present on frons, between antennal bases and clypeolabral shield; small type, each 5.5–6.5 μm long and 3 μm wide, distributed across abdominal segments IV–VI, some present on margin also. Ventral setae slender, longer than those on dorsum, each 19–45 μm long. Discoidal pores, same as those on dorsum, sparsely present.</p></tp:treatment-sec><tp:treatment-sec sec-type="host" id="SECID0E2TAG"><title>Host plant.</title><p>
            <tp:taxon-name><tp:taxon-name-part taxon-name-part-type="family">Rosaceae</tp:taxon-name-part></tp:taxon-name>: <italic><tp:taxon-name><tp:taxon-name-part taxon-name-part-type="genus" reg="Eriobotrya">Eriobotrya</tp:taxon-name-part> <tp:taxon-name-part taxon-name-part-type="species" reg="japonica">japonica</tp:taxon-name-part></tp:taxon-name></italic>.</p></tp:treatment-sec><tp:treatment-sec sec-type="distribution" id="SECID0ERUAG"><title>Distribution.</title><p>China (Yunnan).</p></tp:treatment-sec><tp:treatment-sec sec-type="etymology" id="SECID0EWUAG"><title>Etymology.</title><p>The specific epithet is based on the name of the type locality Yunnan, combined with the Latin suffix ‘‘-ensis’’, indicating its place of origin.</p></tp:treatment-sec><tp:treatment-sec sec-type="remarks" id="SECID0E2UAG"><title>Remarks.</title><p>
            <italic><tp:taxon-name><tp:taxon-name-part taxon-name-part-type="genus" reg="Paraputo">Paraputo</tp:taxon-name-part> <tp:taxon-name-part taxon-name-part-type="species" reg="yunnanensis">yunnanensis</tp:taxon-name-part></tp:taxon-name></italic> sp. n. is similar to <italic><tp:taxon-name><tp:taxon-name-part taxon-name-part-type="genus" reg="Paraputo">P.</tp:taxon-name-part> <tp:taxon-name-part taxon-name-part-type="species" reg="banzigeri">banzigeri</tp:taxon-name-part></tp:taxon-name></italic> Williams in possessing oral collar tubular ducts on the head anterior to the clypeolabral shield, and in having the cerarii on the thorax sometimes indistinct. However, it differs from <italic><tp:taxon-name><tp:taxon-name-part taxon-name-part-type="genus" reg="Paraputo">P.</tp:taxon-name-part> <tp:taxon-name-part taxon-name-part-type="species" reg="banzigeri">banzigeri</tp:taxon-name-part></tp:taxon-name></italic> Williams by the following features (condition of <italic><tp:taxon-name><tp:taxon-name-part taxon-name-part-type="genus" reg="Paraputo">P.</tp:taxon-name-part> <tp:taxon-name-part taxon-name-part-type="species" reg="banzigeri">banzigeri</tp:taxon-name-part></tp:taxon-name></italic> Williams given in parentheses): (i) all the dorsal setae are short and pointed (dorsal setae on abdominal segment VIII much longer than other dorsal setae); (ii) translucent pores present only on hind coxa (pores not only present on hind coxa, but also on hind femur and hind tibia).</p></tp:treatment-sec></tp:taxon-treatment>
